# Supplementary material for: Comparative Pharmacokinetics Research of 13 Bioactive Components of Jieyu Pills in Control and Attention Deficit Hyperactivity Disorder Model Rats Based on UPLC-Orbitrap Fusion MS
Source: Molecules. 2024 Mar 10;29(6):1230. doi: 10.3390/molecules29061230 (PMC10976160; doi:10.3390/molecules29061230)
Supplement: Supplementary file 1 [file molecules-29-01230-s001.zip]

Archive with 1 entries (1 files):
- molecules-2865582-supplementary.pdf
